# Supplementary material for: A Physiologically Based Pharmacokinetic Approach to Recommend an Individual Dose of Tacrolimus in Adult Heart Transplant Recipients
Source: Pharmaceutics. 2023 Nov 3;15(11):2580. doi: 10.3390/pharmaceutics15112580 (PMC10675244; doi:10.3390/pharmaceutics15112580)
Supplement: Supplementary file 1 [file pharmaceutics-15-02580-s001.zip]

Archive with 10 entries (9 files):
- Supplementary material/
- Supplementary material/Figure S1.png
- Supplementary material/Figure S2.png
- Supplementary material/Figure S3.png
- Supplementary material/Figure S4.png
- Supplementary material/Figure S5.png
- Supplementary material/Figure S6.png
- Supplementary material/Figure S7.png
- Supplementary material/Supplementary material.pdf
- Supplementary material/~$pplementary material1.docx
